# Supplementary material for: Mapping the current status and outlook of research on noonan syndrome over the last 26 years: a bibliometric and visual analysis
Source: Front Genet. 2024 Dec 12;15:1488425. doi: 10.3389/fgene.2024.1488425 (PMC11669677; doi:10.3389/fgene.2024.1488425)
Supplement: Supplementary file 1 [file Table6.XLSX]

## Sheet: Sheet1
Rank	Citations	First author	Title	Journal	IF (2023)	WOS sort	Category ranking	Year
1	1244	Tartaglia, M	Mutations in PTPN11, encoding the protein tyrosine phosphatase SHP-2, cause Noonan syndrome	NATURE GENETICS	31.7	GENETICS & HEREDITY	2/191	2001
2	1224	Schubbert, S	Hyperactive Ras in developmental disorders and cancer	NATURE REVIEWS CANCER	72.5	ONCOLOGY	3/322	2007
3	1110	Karnoub, AE	Ras oncogenes: split personalities	NATURE REVIEWS MOLECULAR CELL BIOLOGY	81.3	CELL BIOLOGY	1/205	2008
4	1102	Simanshu, DK	RAS Proteins and Their Regulators in Human Disease	CELL	45.5	BIOCHEMISTRY & MOLECULAR BIOLOGY；CELL BIOLOGY	2/313;4/205	2017
5	983	Neel, BG	The 'Shp'ing news: SH2 domain-containing tyrosine phosphatases in cell signaling	TRENDS IN BIOCHEMICAL SCIENCES	11.6	BIOCHEMISTRY & MOLECULAR BIOLOGY	15/313	2003
6	826	Pugh, TJ	The genetic landscape of high-risk neuroblastoma	NATURE GENETICS	31.7	GENETICS & HEREDITY	2/191	2013
7	811	Tartaglia, M	Somatic mutations in PTPN11 in juvenile myelomonocytic leukemia, myelodysplastic syndromes and acute myeloid leukemia	NATURE GENETICS	31.7	GENETICS & HEREDITY	2/191	2003
8	782	Cecconi, F	Apaf1 (CED-4 homolog) regulates programmed cell death in mammalian development	CELL	45.5	BIOCHEMISTRY & MOLECULAR BIOLOGY；CELL BIOLOGY	2/313;4/205	1998
9	606	Pierpont, ME	Genetic basis for congenital heart defects: Current knowledge - A scientific statement from the American heart association congenital cardiac defects committee, council on cardiovascular disease in the young	CIRCULATION	35.5	CARDIAC & CARDIOVASCULAR SYSTEMS；PERIPHERAL VASCULAR DISEASE	3/220；1/96	2007
10	604	Chen, YNP	Allosteric inhibition of SHP2 phosphatase inhibits cancers driven by receptor tyrosine kinases	NATURE	50.5	MULTIDISCIPLINARY SCIENCES	1/134	2016
